# Supplementary material for: Group size and aquatic vegetation modulates male preferences for female shoals in wild zebrafish, Danio rerio
Source: Sci Rep. 2021 Jan 13;11:1236. doi: 10.1038/s41598-020-80913-x (PMC7807030; doi:10.1038/s41598-020-80913-x)
Supplement: Supplementary file 1 — Supplementary Information S1. [file 41598_2020_80913_MOESM1_ESM.xlsx]

## Sheet: experimental set
Interplay of group size and aquatic vegetation modulates male shoaling preference in wild zebrafish, Danio rerio
Aditya Ghoshal*, Anuradha Bhat*
*Department of Biological Sciences,
Indian Institute of Science Education and Research Kolkata
Mohanpur - 741 246, West Bengal, India
S1. Datasheet of male visits to female-containing patches ('Patch') containing 0, 2, 4 or 8 females. Blank cells represent undefined values
Fish ID	Patch	Number of visits	Total Duration (secs.)	Mean duration (secs.)	Standar deviation of Total Duration	Inter-event Interval mean (in sec.)	standard deviation of Inter-event interval	% of media length	I_visit	I_time
1	zero	9	23.569	2.619	2.862	65.139	83.964	3.9	0.107143	0.0945449
1	two	33	104.318	3.161	2.739	15.511	17.988	17.2	0.392857	0.418462
1	four	9	21.96	2.44	1.059	54.753	44.367	3.6	0.107143	0.0880905
1	eight	33	99.442	3.013	1.891	14.04	14.105	16.4	0.392857	0.398902
2	zero	4	32.942	8.235	2.329	47.91	79.404	5.4	0.16	0.0744698
2	two	9	132.919	14.769	11.874	48.33	82.245	21.8	0.36	0.300481
2	four	2	27.358	13.679	3.437	1.891		4.5	0.08	0.0618464
2	eight	10	249.135	24.914	20.483	36.368	54.901	40.8	0.4	0.563203
3	zero	11	39.129	3.557	2.104	34.115	32.508	5.7	0.183333	0.163614
3	two	8	15.21	1.901	1.148	40.557	62.871	2.2	0.133333	0.0635989
3	four	19	98.947	5.208	3.298	24.664	27.724	14.5	0.316667	0.413736
3	eight	22	85.869	3.903	2.578	23.555	25.208	12.6	0.366667	0.359052
4	zero	8	22.138	2.767	1.232	72.489	79.432	3.6	0.135593	0.0762475
4	two	18	102.803	5.711	4.723	21.683	32.15	16.8	0.305085	0.354073
4	four	20	98.834	4.942	4.185	24.744	45.893	16.2	0.338983	0.340403
4	eight	13	66.569	5.121	3.473	27.663	40.686	10.9	0.220339	0.229276
5	zero	7	12.33	1.761	0.926	48	63.747	2	0.0985915	0.0405106
5	two	24	73.522	3.063	2.433	21.855	41.364	12.1	0.338028	0.241559
5	four	17	65.427	3.849	2.573	24.975	80.966	10.8	0.239437	0.214962
5	eight	23	153.086	6.656	8.26	15.235	19.47	25.2	0.323944	0.502968
6	zero	4	49.047	12.262	20.406	92.13	83.395	8.1	0.142857	0.106504
6	two	7	16.075	2.296	2.637	51.525	82.724	2.6	0.25	0.0349065
6	four	10	357.934	35.793	69.607	15.17	27.138	59	0.357143	0.777246
6	eight	7	37.46	5.351	6.959	56.535	106.147	6.2	0.25	0.0813435
7	zero	3	14.491	4.83	1.964	26.73	13.237	2.4	0.0697674	0.0467782
7	two	10	119.794	11.979	25.175	33.59	33.84	19.8	0.232558	0.386705
7	four	17	53.299	3.135	2.03	21.07	29.839	8.8	0.395349	0.172054
7	eight	13	122.197	9.4	15.96	39.737	57.477	20.2	0.302326	0.394463
8	zero	3	24.302	8.101	5.771	185.534	70.194	4	0.142857	0.0662122
8	two	8	135.819	16.977	14.932	29.75	50.359	22.5	0.380952	0.370047
8	four	1	9.991	9.991				1.7	0.047619	0.0272211
8	eight	9	196.92	21.88	15.361	20.464	28.225	32.6	0.428571	0.53652
9	zero	12	48.267	4.022	1.827	47.53	44.388	8	0.230769	0.211977
9	two	18	66.023	3.668	2.695	25.185	31.863	10.9	0.346154	0.289957
9	four	14	74.664	5.333	3.677	36.393	56.944	12.3	0.269231	0.327907
9	eight	8	38.745	4.843	2.109	54.822	86.586	6.4	0.153846	0.170159
10	zero	15	32.673	2.178	1.301	28.543	24.052	5.4	0.202703	0.167284
10	two	13	35.349	2.719	3.355	38.143	35.488	5.9	0.175676	0.180985
10	four	27	78.306	2.9	2.179	18.123	26.789	13	0.364865	0.400922
10	eight	19	48.987	2.578	2.475	25.896	36.609	8.1	0.256757	0.25081
11	zero	5	32.49	6.498	5.27	68.693	43.712	5.3	0.104167	0.143168
11	two	10	47.971	4.797	2.403	51.48	93.184	7.8	0.208333	0.211386
11	four	14	102.62	7.329	7.041	34.795	46.734	16.8	0.291667	0.452198
11	eight	19	43.855	2.308	2.502	27.479	41.509	7.2	0.395833	0.193248
12	zero	3	19.979	6.66	4.733	247.546	345.755	3.3	0.176471	0.131735
12	two	2	16.83	8.415	0.064	68.31		2.8	0.117647	0.110971
12	four	2	22.14	11.07	0.509	32.49		3.7	0.117647	0.145983
12	eight	10	92.712	9.271	4.338	48.609	125.487	15.3	0.588235	0.611311
13	zero	19	27.897	1.468	0.928	30.165	36.895	4.6	0.211111	0.0981342
13	two	17	45.988	2.705	2.647	29.779	34.385	7.6	0.188889	0.161774
13	four	30	162.334	5.411	3.715	13.618	16.184	26.8	0.333333	0.571048
13	eight	24	48.055	2.002	1.623	23.424	43.528	7.9	0.266667	0.169045
14	zero	14	24.237	1.731	0.917	36.181	53.034	4	0.137255	0.0851033
14	two	24	58.279	2.428	1.465	23.095	23.066	9.7	0.235294	0.204635
14	four	20	59.652	2.983	3.091	23.232	18.924	9.9	0.196078	0.209456
14	eight	44	142.627	3.242	1.738	9.433	9.553	23.6	0.431373	0.500806
15	zero	11	19.332	1.757	1.574	57.826	95.502	3.2	0.114583	0.0709145
15	two	28	165.309	5.904	6.824	13.987	20.042	27.4	0.291667	0.606394
15	four	33	52.289	1.601	1.253	16.459	32.532	8.7	0.34375	0.191809
15	eight	24	35.68	1.487	1.25	8.454	16.434	5.9	0.25	0.130883
16	zero	10	19.013	1.901	1.779	59.567	79.789	3.2	0.140845	0.0606487
16	two	32	127.708	3.991	4.139	15.123	16.86	21.2	0.450704	0.40737
16	four	5	10.26	2.052	1.375	69.188	100.682	1.7	0.0704225	0.0327279
16	eight	24	156.513	6.521	9.107	15.605	23.48	25.9	0.338028	0.499254
17	zero	33	50.305	1.524	1.024	16.534	28.973	8.3	0.314286	0.186918
17	two	34	120.784	3.552	5.477	14.067	21.959	20	0.32381	0.448796
17	four	20	32.515	1.626	1.217	18.217	30.999	5.4	0.190476	0.120816
17	eight	18	65.525	3.64	3.444	14.956	22.588	10.8	0.171429	0.243471
18	zero	4	310.183	77.546	96.447	96.163	157.482	51.3	0.253012	0.232346
18	two	1	273.159	273.159				45.2	0.168675	0.13486
18	four	3	5.22	1.74	0.831	0.27	0.127	0.9	0.373494	0.507368
18	eight	0	0	0		0			0.204819	0.125426
19	zero	21	66.52	3.168	3.496	22.495	25.346	11	0.126437	0.311916
19	two	14	38.61	2.758	3.339	32.241	43.328	6.4	0.195402	0.233114
19	four	31	145.258	4.686	12.411	15.102	22.919	24	0.321839	0.0770148
19	eight	17	35.909	2.112	1.293	27.534	47.866	5.9	0.356322	0.377956
20	zero	11	66.474	6.043	8.477	27.94	31.744	11	0.0736842	0.0485169
20	two	17	49.68	2.922	1.728	18.422	30.986	8.2	0.168421	0.0883226
20	four	28	16.413	2.729	3.299	17.057	41.037	12.6	0.189474	0.193871
20	eight	31	80.548	2.598	2.08	10.95	10.851	13.3	0.568421	0.669289
21	zero	7	20.518	2.931	1.976	94.98	141.004	3.4
21	two	16	37.352	2.335	1.78	37.488	63.3	6.2
21	four	18	81.989	4.555	7.163	28.398	42.445	13.6
21	eight	54	283.045	5.242	4.829	4.447	8.445	46.8
