# Supplementary material for: Group size and aquatic vegetation modulates male preferences for female shoals in wild zebrafish, Danio rerio
Source: Sci Rep. 2021 Jan 13;11:1236. doi: 10.1038/s41598-020-80913-x (PMC7807030; doi:10.1038/s41598-020-80913-x)
Supplement: Supplementary file 2 — Supplementary Information S2. [file 41598_2020_80913_MOESM2_ESM.xlsx]

## Sheet: E1 expt set
Interplay of group size and aquatic vegetation modulates male shoaling preference in wild zebrafish, Danio rerio
Aditya Ghoshal*, Anuradha Bhat*
*Department of Biological Sciences,
Indian Institute of Science Education and Research Kolkata
Mohanpur - 741 246, West Bengal, India
S2. Datasheet of male visits to vegetation cover+female-containing patches ('Patch') having high (H, 8 females), medium (M, 4 females), low (L, 2 females) or no (N, 1 female) cover. Blank cells represent undefined values
Fish ID	Patch	Number of visits	Total Duration (secs.)	Mean duration (secs.)	Standar deviation of Total Duration	Inter-event Interval mean (in sec.)	standard deviation of Inter-event interval	% of media length	I_visit	I_time
1	H	2	26.52	13.26	0.765	31.56	NA	5.3	0.0740741	0.22973
1	M	12	49.68	4.14	1.273	30.404	38.606	9.8	0.444444	0.430353
1	L	3	8.761	2.92	1.272	57.96	80.95	1.7	0.111111	0.0758922
1	N	10	30.479	3.048	1.917	41.067	78.207	6	0.37037	0.264025
2	H	11	59.76	5.433	2.908	26.676	37.198	10.5	0.333333	0.304586
2	M	14	96.483	6.892	4.677	33.904	41.67	17	0.424242	0.491756
2	L	3	19.8	6.6	5.633	129.18	164.192	3.5	0.0909091	0.100917
2	N	5	20.158	4.032	1.805	45.39	62.847	3.6	0.151515	0.102742
4	H	3	80.52	26.84	22.391	6.841	7.806	13.6	0.166667	0.272925
4	M	10	157.268	15.727	30.068	32.907	68.173	26.5	0.555556	0.533065
4	L	0	0	0	NA	-	-	-	0	0
4	N	5	57.238	11.448	13.779	71.07	89.356	9.6	0.277778	0.19401
5	H	6	70.439	11.74	15.604	30.456	47.479	12.6	0.285714	0.597158
5	M	4	12.239	3.06	2.139	132.56	115.89	2.2	0.190476	0.103758
5	L	5	16.8	3.36	1.179	89.76	55.6	3	0.238095	0.142425
5	N	6	18.479	3.08	0.974	52.248	61.878	3.3	0.285714	0.156659
7	H	7	14.089	2.013	0.817	54.992	78.524	2.4	0.125	0.0703181
7	M	35	162.202	4.634	3.742	12.478	21.748	27.7	0.625	0.809549
7	L	3	3.485	1.162	0.387	87.177	20.449	0.6	0.0535714	0.0173936
7	N	11	20.585	1.871	1.321	34.218	41.312	3.5	0.196429	0.10274
8	H	4	31.317	7.829	8.493	34.801	54.532	5.3	0.4	0.0845377
8	P2	4	66.483	16.621	15.586	32.12	53.555	11.1	0.4	0.179466
8	P3	0	0	0	NA	-	-	-	0	0
8	P4	2	272.65	136.325	188.195	309.828	NA	45.7	0.2	0.735997
9	P1	48	75	1.563	0.943	7.269	22.749	12.5	0.64	0.196308
9	P2	16	191.189	11.949	15.118	8.158	26.59	31.9	0.213333	0.500425
9	P3	9	113.336	12.593	29.63	48.308	98.324	18.9	0.12	0.29665
9	P4	2	2.528	1.264	0.26	300.961	NA	0.4	0.0266667	0.00661688
11	P1	11	72.005	6.546	3.799	30.36	85.675	12.2	0.354839	0.323624
11	P2	9	86.175	9.575	7.44	61.348	102.831	14.6	0.290323	0.38731
11	P3	6	36.599	6.1	3.814	17.04	17.512	6.2	0.193548	0.164493
11	P4	5	27.717	5.543	2.378	122.462	124.69	4.7	0.16129	0.124573
12	P1	17	87.493	5.147	5.537	15.832	29.433	14.5	0.326923	0.364132
12	P2	14	84.484	6.035	6.547	34.735	38.274	14	0.269231	0.351609
12	P3	6	30.005	5.001	5.277	38.206	43.156	5	0.115385	0.124876
12	P4	15	38.296	2.553	1.524	39.667	59.031	6.4	0.288462	0.159382
13	P1	23	121.674	5.29	8.11	12.328	19.568	20.7	0.575	0.319354
13	P2	13	64.08	4.929	3.283	20.11	24.106	10.9	0.325	0.168189
13	P3	2	5.522	2.761	0.509	41.877	NA	0.9	0.05	0.0144934
13	P4	2	189.724	94.862	132.286	1.441	NA	32.3	0.05	0.497963
15	P1	29	97.161	3.35	2.88	17.77	26.355	16.2	0.460317	0.293386
15	P2	22	197.163	8.962	9.677	18.8	36.559	32.8	0.349206	0.595351
15	P3	7	23.889	3.413	1.919	47.098	53.144	4	0.111111	0.0721349
15	P4	5	12.958	2.592	2.14	38.251	46.803	2.2	0.0793651	0.0391278
16	P1	11	111.718	10.156	7.755	30.061	33.971	18.5	0.282051	0.315695
16	P2	8	26.527	3.316	2.335	50.468	56.376	4.4	0.205128	0.0749607
16	P3	17	199.557	11.739	34.595	19.725	34.895	33	0.435897	0.563913
16	P4	3	16.077	5.359	4.289	63.718	86.55	2.7	0.0769231	0.0454308
17	P1	1	0.48	0.48	NA	NA	NA	0.1	0.142857	0.000805013
17	P2	0	0	0	NA	-	-	-	0	0
17	P3	6	595.784	99.297	120.895	1.414	1.1	98.8	0.857143	0.999195
17	P4	0	0	0	NA	-	-	-	0	0
18	P1	7	79.681	11.383	10.99	43.1	50.39	13.5	0.4375	0.296169
18	P2	5	150.838	30.168	24.411	57.63	64.28	25.6	0.3125	0.560655
18	P3	3	31.198	10.399	4.834	195.839	270.853	5.3	0.1875	0.115961
18	P4	1	7.322	7.322	NA	NA	NA	1.2	0.0625	0.0272154
19	P1	12	69.961	5.83	5.017	41.029	59.018	13.4	0.461538	0.610944
19	P2	5	12.959	2.592	1.78	93.36	139.877	2.5	0.192308	0.113166
19	P3	4	19.57	4.892	3.325	125.237	112.633	3.8	0.153846	0.170898
19	P4	5	12.023	2.405	1.127	110.064	200.988	2.3	0.192308	0.104992
20	P1	7	37.801	5.4	2.081	19.96	30.599	6.3	0.2	0.165969
20	P2	18	120.725	6.707	4.214	28.271	55.037	20.1	0.514286	0.530054
20	P3	3	19.314	6.438	1.366	13.982	7.216	3.2	0.0857143	0.0847998
20	P4	7	49.92	7.131	4.058	68.98	158.924	8.3	0.2	0.219178
21	P1	9	38.158	4.24	3.467	39.18	39.488	6.3	0.290323	0.142976
21	P2	12	160.208	13.351	14.735	32.77	35.967	26.4	0.387097	0.600291
21	P3	4	22.201	5.55	5.289	5.16	3.726	3.7	0.129032	0.083186
21	P4	6	46.317	7.72	6.112	103.153	92.916	7.6	0.193548	0.173547
22	P1	7	36.835	5.262	4.494	60.54	54.052	6.1	0.25	0.111947
22	P2	17	276.842	16.285	20.283	19.89	20.524	46.1	0.607143	0.841365
22	P3	1	2.52	2.52	NA	NA	NA	0.4	0.0357143	0.00765867
22	P4	3	12.842	4.281	0.843	250.259	272.293	2.1	0.107143	0.0390288
23	P1	12	48.728	4.061	1.937	41.149	60.915	8.5	0.375	0.215634
23	P2	8	73.563	9.195	6.424	22.165	22.569	12.8	0.25	0.325535
23	P3	8	82.804	10.351	10.551	66.445	118.89	14.4	0.25	0.366428
23	P4	4	20.881	5.22	1.331	108.52	81.007	3.6	0.125	0.0924036
24	P1	11	49.792	4.527	2.476	50.412	56.759	8.3	0.34375	0.19077
24	P2	7	66.725	9.532	9.475	71.78	79.348	11.1	0.21875	0.255645
24	P3	11	135.12	12.284	18.506	26.04	43.97	22.4	0.34375	0.517689
24	P4	3	9.369	3.123	1.042	109.978	115.319	1.6	0.09375	0.0358957
25	P1	8	61.918	7.74	1.763	49.132	47.245	10.3	0.235294	0.32173
25	P2	9	61.558	6.84	4.155	60.015	67.242	10.3	0.264706	0.31986
25	P3	5	33.224	6.645	3.679	114.903	105.814	5.5	0.147059	0.172634
25	P4	12	35.753	2.979	1.894	39.153	51.313	6	0.352941	0.185775
		1	18.72	18.72	NA	NA	NA	3.1	0.0666667	0.0783087
		7	169.574	24.225	30.393	71.68	86.053	28.3	0.466667	0.709354
		4	18.115	4.529	2.129	65.84	102.455	3	0.266667	0.0757779
		3	32.645	10.882	6.526	66.958	68.562	5.4	0.2	0.136559
		6	20.16	3.36	2.139	46.104	70.334	3.4	0.24	0.0439442
		15	430.083	28.672	65.671	12.137	19.39	71.7	0.6	0.937482
		2	4.56	2.28	0.001	1.921	NA	0.8	0.08	0.00993975
		2	3.961	1.981	2.122	3.96	NA	0.7	0.08	0.00863407
		10	101.28	10.128	8.39	41.347	77.209	17.1	0.27027	0.318804
		17	147.407	8.671	7.269	27.792	51.742	24.9	0.459459	0.464001
		5	44.999	9	2.234	77.46	81.108	7.6	0.135135	0.141646
		5	24.001	4.8	1.179	69.48	76.341	4.1	0.135135	0.0755492
