# Supplementary material for: Group size and aquatic vegetation modulates male preferences for female shoals in wild zebrafish, Danio rerio
Source: Sci Rep. 2021 Jan 13;11:1236. doi: 10.1038/s41598-020-80913-x (PMC7807030; doi:10.1038/s41598-020-80913-x)
Supplement: Supplementary file 3 — Supplementary Information S3. [file 41598_2020_80913_MOESM3_ESM.xlsx]

## Sheet: E2 expt set
Interplay of group size and aquatic vegetation modulates male shoaling preference in wild zebrafish, Danio rerio
Aditya Ghoshal*, Anuradha Bhat*
*Department of Biological Sciences,
Indian Institute of Science Education and Research Kolkata
Mohanpur - 741 246, West Bengal, India
S3. Datasheet of male visits to vegetation cover+female-containing patches having high (H, 2 females), medium (M, 4 females), low (L, 8 females) or no (N, 1 female) cover. Blank cells represent undefined values
Fish ID	Patch	Number of visits	Total Duration (secs.)	Mean duration (secs.)	Standar deviation of Total Duration	Inter-event Interval mean (in sec.)	standard deviation of Inter-event interval	% of media length	I_visit	I_time
1	H	9	45.838	5.093	4.32	61.29	37.437	7.9	0.209302	0.179924
1	M	13	79.926	6.148	4.789	37.97	54.285	13.7	0.302326	0.313727
1	L	13	90.237	6.941	3.213	34.93	75.628	15.5	0.302326	0.3542
1	N	8	38.762	4.845	3.289	49.577	34.223	6.6	0.186047	0.152149
3	H	13	43.56	3.351	2.111	36.61	67.549	7.7	0.276596	0.113935
3	M	31	333.247	10.75	12.833	7.616	11.271	58.8	0.659574	0.871635
3	L	0	0	0	NA	-	-	-	0	0
3	N	3	5.517	1.839	1.226	33.9	43.529	1	0.0638298	0.0144302
4	H	4	9.721	2.43	1.337	139.8	204.004	1.6	0.108108	0.0330642
4	M	10	142.083	14.208	20.684	50.026	48.501	23.6	0.27027	0.483269
4	L	5	39.96	7.992	4.636	86.64	98.51	6.7	0.135135	0.135917
4	N	18	102.24	5.68	5.557	22.482	18.551	17	0.486486	0.34775
5	H	19	73.679	3.878	5.793	20.173	38.029	12.3	0.271429	0.234352
5	M	19	109.2	5.747	6.285	27.14	42.877	18.3	0.271429	0.347334
5	L	17	87.355	5.139	4.654	20.453	23.936	14.6	0.242857	0.277851
5	N	15	44.161	2.944	2.798	33.523	44.584	7.4	0.214286	0.140463
6	H	23	137.161	5.964	11.268	11.122	43.85	23.1	0.534884	0.276095
6	M	10	195.356	19.536	18.983	23.574	64.163	33	0.232558	0.393237
6	L	6	153.474	25.579	34.475	43.537	95.14	25.9	0.139535	0.308932
6	N	4	10.798	2.7	0.465	112.76	194.059	1.8	0.0930233	0.0217356
7	H	48	194.156	4.045	11.032	6.896	14.9	32.5	0.475248	0.415384
7	M	7	41.642	5.949	6.084	9.46	13.738	7	0.0693069	0.0890904
7	L	43	208.094	4.839	6.581	3.008	8.391	34.8	0.425743	0.445204
7	N	3	23.521	7.84	5.83	0.839	0.17	3.9	0.029703	0.0503217
8	H	11	78.358	7.123	8.033	32.208	60.019	13.2	0.305556	0.196268
8	M	18	288.725	16.04	14.663	7.687	13.926	48.6	0.5	0.723187
8	L	4	23.637	5.909	2.116	113.441	156.921	4	0.111111	0.059205
8	N	3	8.52	2.84	1.406	82.801	82.987	1.4	0.0833333	0.0213405
9	H	31	123.478	3.983	2.499	15.236	27.174	20.5	0.430556	0.306524
9	M	15	110.397	7.36	6.899	32.829	43.2	18.4	0.208333	0.274052
9	L	16	125.279	7.83	9.334	18.728	28.322	20.8	0.222222	0.310995
9	N	10	43.679	4.368	6.639	41.92	34.764	7.3	0.138889	0.10843
11	M	19	58.914	3.101	1.773	19.367	42.962	9.9	0.327586	0.153134
11	H	28	281.525	10.054	9.866	10.52	20.782	47.4	0.482759	0.731762
11	L	3	7.679	2.56	1.141	2.52	0.17	1.3	0.0517241	0.0199599
11	N	8	36.604	4.576	3.037	18.754	25.5	6.2	0.137931	0.095144
12	M	21	118.676	5.651	5.08	16.776	25.112	19.8	0.4375	0.320164
12	H	10	97.203	9.72	7.939	19.826	23.966	16.2	0.208333	0.262234
12	L	15	81.476	5.432	4.098	16.063	47.945	13.6	0.3125	0.219806
12	N	2	73.318	36.659	50.318	301.801	NA	12.2	0.0416667	0.197797
13	M	11	34.204	3.109	2.704	48.228	69.257	5.7	0.164179	0.0991768
13	H	38	171.951	4.525	5.973	11.556	28.085	28.7	0.567164	0.498584
13	L	14	133.441	9.531	17.899	0.748	0.269	22.3	0.208955	0.386921
13	N	4	5.283	1.321	0.753	131.719	225.965	0.9	0.0597015	0.0153184
15	M	15	146.754	9.784	12.456	31.775	52.305	24.8	0.405405	0.387368
15	H	14	176.289	12.592	15.293	30.489	41.401	29.8	0.378378	0.465328
15	L	2	21.841	10.921	4.583	93.6	NA	3.7	0.0540541	0.0576509
15	N	6	33.965	5.661	4.608	89.279	83.039	5.7	0.162162	0.0896531
16	M	4	12.602	3.151	2.889	93	102.344	2.1	0.16	0.0238672
16	H	21	515.402	24.543	27.789	4.206	5.599	86	0.84	0.976133
16	L	0	0	0	NA	-	-	-	0	0
16	N	0	0	0	NA	-	-	-	0	0
17	M	1	22.92	22.92	NA	NA	NA	4	0.05	0.0717252
17	H	15	256.435	17.096	9.588	12.798	18.424	45.2	0.75	0.80248
17	L	2	27.119	13.56	9.504	18.601	NA	4.8	0.1	0.0848654
17	N	2	13.079	6.54	2.631	483.36	NA	2.3	0.1	0.040929
18	M	10	95.879	9.588	6.031	46.2	79.426	16.1	0.232558	0.286898
18	H	18	94.677	5.26	6.063	29.527	64.789	15.9	0.418605	0.283301
18	L	13	136.196	10.477	9.444	4.81	7.224	22.8	0.302326	0.407538
18	N	2	7.44	3.72	2.546	152.16	NA	1.2	0.0465116	0.0222627
19	M	5	84.722	16.944	17.515	108.06	173.979	14.4	0.166667	0.316176
19	H	19	146.035	7.686	8.099	19.28	28.948	24.8	0.633333	0.544992
19	L	3	24.242	8.081	1.584	1.019	0.084	4.1	0.1	0.0904694
19	N	3	12.959	4.32	2.17	37.201	37.504	2.2	0.1	0.0483621
20	M	7	59.875	8.554	6.592	47.881	56.718	10.2	0.233333	0.196445
20	H	14	98.759	7.054	6.534	27.619	61.451	16.8	0.466667	0.324021
20	L	7	138.119	19.731	23.246	51.2	78.89	23.5	0.233333	0.453158
20	N	2	8.039	4.02	2.121	195.361	NA	1.4	0.0666667	0.0263754
21	M	5	38.281	7.656	4.323	37.38	59.572	6.7	0.185185	0.125641
21	H	1	6.359	6.359	NA	NA	NA	1.1	0.037037	0.0208707
21	L	16	199.322	12.458	10.23	17.464	29.954	34.9	0.592593	0.65419
21	N	5	60.723	12.145	17.751	111.69	128.392	10.6	0.185185	0.199298
22	M	4	24.841	6.21	6.415	97.04	89.6	4.1	0.190476	0.0485938
22	H	1	7.919	7.919	NA	NA	NA	1.3	0.047619	0.0154911
22	L	13	460.317	35.409	65.476	10.37	8.944	76.4	0.619048	0.900469
22	N	3	18.12	6.04	1.924	148.5	203.901	3	0.142857	0.0354462
25	M	4	24.601	6.15	4.603	48.88	81.13	4.1	0.153846	0.0703267
25	H	11	200.285	18.208	20.789	36.611	68.515	33.4	0.423077	0.572554
25	L	7	106.323	15.189	13.683	26.699	39.891	17.7	0.269231	0.303945
25	N	4	18.601	4.65	4.141	171.08	239.096	3.1	0.153846	0.0531746
		9	67.311	7.479	5.878	56.41	62.559	11.4	0.272727	0.281917
		17	123.091	7.241	4.911	24.501	39.529	20.8	0.515152	0.515538
		6	42.839	7.14	3.362	25.296	41.823	7.2	0.181818	0.179421
		1	5.521	5.521	NA	NA	NA	0.9	0.030303	0.0231234
		6	240.478	40.08	27.865	55.008	104.106	41.2	0.461538	0.663794
		7	121.8	17.4	11.778	67.62	123.282	20.9	0.538462	0.336206
		0	0	0	NA	-	-	-	0	0
		0	0	0	NA	-	-	-	0	0
		1	182.639	182.639	NA	NA	NA	42.7	0.111111	0.48088
		7	193.321	27.617	22.79	8.14	3.2	45.2	0.777778	0.509005
		0	0	0	NA	-	-	-	0	0
		1	3.842	3.842	NA	NA	NA	0.9	0.111111	0.0101158
		5	50.641	10.128	8.519	108.12	104.601	9.3	0.238095	0.177316
		9	112.673	12.519	19.836	43.906	73.352	20.7	0.428571	0.394516
		4	80.043	20.011	24.566	12.799	19.486	14.7	0.190476	0.280265
		3	42.241	14.08	11.32	98.28	130.503	7.8	0.142857	0.147904
